# Supplementary material for: Feasibility and Acceptability of Personalized Breast Cancer Screening (DECIDO Study): A Single-Arm Proof-of-Concept Trial
Source: Int J Environ Res Public Health. 2022 Aug 21;19(16):10426. doi: 10.3390/ijerph191610426 (PMC9407798; doi:10.3390/ijerph191610426)
Supplement: Supplementary file 1 [file ijerph-19-10426-s001.zip]

Archive with 1 entries (1 files):
- ijerph-1749956-supplementary.pdf
